# Supplementary material for: Premature termination of DNA Damage Repair by 3-Methyladenine potentiates cisplatin cytotoxicity in nasopharyngeal carcinoma cells
Source: PLoS One. 2025 Aug 4;20(8):e0329272. doi: 10.1371/journal.pone.0329272 (PMC12321125; doi:10.1371/journal.pone.0329272)
Supplement: S6 File — (XLSX) [file pone.0329272.s006.xlsx]

## Sheet: CCK-8 results
5-8F
24 hours of treatment					48 hours of treatment
CDDP（μM）	OD 450				CDDP（μM）	OD 450
0	2.986	2.998	3.09167		0	4.11033	4.15267	4.14467
1.25	2.986	2.87833	3.03433		1.25	3.744	3.74833	3.68233
2.5	2.93233	2.946	2.989		2.5	3.34833	3.36133	3.346
5	3.00267	2.975	2.97133		5	3.22867	3.25767	3.176
10	2.84367	2.79833	2.829		10	3.17167	3.187	3.182
20	2.419	2.39367	2.54033		20	2.61133	2.486	2.604
40	0.635	0.588	0.627667		40	0.357333	0.339333	0.314333
CDDP（μM）+ 3MA (mM)	OD 450				CDDP（μM）+ 3MA (mM)	OD 450
0 + 3	2.86867	2.916	2.86167		0 + 3	4.14533	4.14433	4.202
1.25 +3	2.91233	2.86067	2.886		1.25 +3	3.15	3.156	3.139
2.5 + 3	2.05967	1.91467	2.09467		2.5 + 3	2.10367	2.078	2.25967
5+ 3	2.01133	1.92167	1.96667		5+ 3	2.035	1.87167	2.12333
10 + 3	1.08133	0.975667	0.964333		10 + 3	0.528667	0.503333	0.601
20 + 3	0.409333	0.403333	0.409333		20 + 3	0.259667	0.313667	0.303333
40 + 3	0.354333	0.366	0.358		40 + 3	0.258667	0.27	0.245333
6-10B
24 hours of treatment					48 hours of treatment
CDDP（μM）	OD 450				CDDP（μM）	OD 450
0	1.82633	1.938	1.96467		0	4.143	4.13333	4.13067
1.25	1.905	1.955	1.96533		1.25	3.51867	3.61033	3.643
2.5	2.02033	1.92633	1.92533		2.5	3.15433	3.14733	3.14067
5	1.81467	2.023	1.93267		5	2.547	2.548	2.60967
10	1.631	1.75567	1.69167		10	1.87933	1.835	1.88533
20	1.04267	1.10133	1.144		20	0.789	0.781	0.788
40	0.605667	0.635667	0.647333		40	0.312	0.326	0.333667
CDDP（μM）+ 3MA (mM)	OD 450				CDDP（μM）+ 3MA (mM)	OD 450
0 + 3	1.87267	1.90833	1.86333		0 + 3	4.13733	4.16433	4.141
1.25 +3	1.773	1.78067	1.73233		1.25 +3	3.32433	3.28567	3.247
2.5 + 3	1.53867	1.58033	1.51133		2.5 + 3	1.992	1.926	1.90267
5+ 3	1.29833	1.25333	1.168		5+ 3	1.161	1.14267	1.04767
10 + 3	0.942	0.856	0.821		10 + 3	0.466667	0.468667	0.468
20 + 3	0.684333	0.72	0.681333		20 + 3	0.321333	0.341333	0.342
40 + 3	0.432	0.416333	0.423		40 + 3	0.296333	0.291667	0.296333

## Sheet: Colony elimination results
Colony elimination assay
24 hours of treatment, CDDP 20μM, 3-MA 3mM.
5-8F	NC	3-MA	CDDP	CDDP + 3-MA
Number of clones	731	769.767	256.266	37.8786
	841.971	836.721	348.741	67.8422
	849.885	719.531	350.518	73.9803
24 hours of treatment, CDDP 20μM, 3-MA 3mM.
6-10B	NC	3-MA	CDDP	CDDP + 3-MA
Number of clones	989	781.134	201.023	14.9688
	920	793.624	264.021	29.2948
	846	897.12	228.022	28.0092

## Sheet: Flow cytometry results
Flow cytometry detection results
Cell cycle
5-8F
	NC			3-MA (3 mM)			CDDP (20 μM)			CDDP (20 μM) + 3-MA (3 mM)
SubG1 (%)	0.14	0.21	0.3	0.3	0.35	0.37	1.74	1.95	2.23	15.3	16.7	16
G1 (%)	60.15	63.3	63.6	65.16	62.3	65.1	64.77	66.3	65.3	43.7	41.1	42.9
S (%)	11.02	11.9	10.1	11.24	12.3	11.7	15.27	17.1	16.7	31.75	30.2	35.1
G2/M (%)	28.69	24.59	26	23.3	25.05	22.83	18.22	14.65	15.77	9.25	12	6
6-10B
	NC			3-MA (3 mM)			CDDP (20 μM)			CDDP (20 μM) + 3-MA (3 mM)
SubG1 (%)	1.77	1.55	1.47	1.4	1.21	1.3	18.63	17.35	16.83	28.48	25.69	29.34
G1 (%)	67.06	63.3	67.91	67.32	65.3	68.6	63.35	64.31	65.39	54.08	54.18	56.31
S (%)	10.88	12.3	11.7	10.24	11.7	10.52	10.03	12.97	11.12	8.45	8.12	7.39
G2/M (%)	20.29	22.85	18.92	21.04	21.79	19.58	7.99	5.37	6.66	8.99	12.01	6.96
JC-1
5-8F							6-10B
	NC	3-MA (3 mM)	CDDP (20 μM)	CDDP (20 μM) + 3-MA (3 mM)				NC	3-MA (3 mM)	CDDP (20 μM)	CDDP (20 μM) + 3-MA (3 mM)
monomers (%)	6.29	6.99	14.85	65.62			monomers (%)	6.37	6.17	41.11	81.27
	6.78	5.91	13.95	63.24				6.12	6.89	43.95	83.24
	7.13	6.35	16.21	67.33				7.93	5.98	42.21	83.33
Apoptosis
5-8F							6-10B
	NC	3-MA (3 mM)	CDDP (20 μM)	CDDP (20 μM) + 3-MA (3 mM)				NC	3-MA (3 mM)	CDDP (20 μM)	CDDP (20 μM) + 3-MA (3 mM)
Apoptotic cells (%)	3.12	3.59	5.57	45.29			Apoptotic cells (%)	3.68	5.83	43.5	70.1
	3.75	3.12	6.21	51.1				4.13	5.62	41.1	68.31
	4.52	4.11	5.17	47.21				4.75	6.35	43.97	69.64
